# Supplementary material for: Adverse Effects of Aβ1-42 Oligomers: Impaired Contextual Memory and Altered Intrinsic Properties of CA1 Pyramidal Neurons
Source: Biomolecules. 2024 Nov 8;14(11):1425. doi: 10.3390/biom14111425 (PMC11591707; doi:10.3390/biom14111425)
Supplement: Supplementary file 1 [file biomolecules-14-01425-s001.zip]

Archive with 1 entries (1 files):
- biomolecules-3253629-Supplementary information Min dm6.pdf
